# Supplementary material for: Population, land use and economic exposure estimates for Europe at 100 m resolution from 1870 to 2020
Source: Sci Data. 2023 Jun 8;10:372. doi: 10.1038/s41597-023-02282-0 (PMC10250532; doi:10.1038/s41597-023-02282-0)
Supplement: Supplementary file 1 — Supplementary Table S1 [file 41597_2023_2282_MOESM1_ESM.xlsx]

## Sheet: Caption
Supplementary Table S1. Summary of observed historical changes, the modelling approach used in this study, and the relevance of each land cover/use class in context of exposure to natural hazards. “%” refers to the share of given land cover/use type in the study area in 2011. Share of population (pop.) computed using disaggregated population and share of fixed assets (f. a.) estimated using disag…

## Sheet: Table
Land cover/use	CLC codes	Area (%)	Pop. (%)	F. a. (%)	Observed changes	Approach
Urban fabric (2-3)	111, 112	3.3	87.6	72	Population density decrease in urban core and rural areas, rapid growth in suburban zones observed in municipal-level population data. Growing share in urban population overall and rapid increase in housing demand due to decline in average population per household	Sub-regional population redistributed based on baseline population density (with uncertainty estimation), urban population changed according to distance for city ‘cores’, urban fabric added/removed when large increases/decreases of urban population occur. Total & urban population defined at NUTS3 level in historical statistics
Industrial or commercial units (6)	121	0.6	0.7	19.2	This class expanded 16% between 2000 and 2018, representing addition of physical capital that contributed to GDP growth	Land use added/removed based on centroid distance according to NUTS3 industrial/services growth, with elasticity of spatial growth calibrated for 2000–2018
Road/railway sites (7)	122	0.1	0	0.3	Length of railways and motorways increased four-fold since 1870, spreading from large cities; construction sites most frequently transitioned to this class between CLC datasets.	Grid cells located furthest from the urban centres are removed first when going back in time until the total area per region matches the value in the NUTS3 database; after 2011, construction sites are prioritised for new road/railway sites
Airports (4)	124	0.1	0	0.2	1589 airports in CLC 2012 were all built since 1908; 9 new airports present in CLC 2018	Airports are added/removed from baseline raster based on year of construction
Construction sites (8)	133	0	0	0.1	Most construction sites transition to another land use during the 6-year periods between CLC datasets.	Construction sites replaced by natural/agricultural land for 1870–2004 and allowed to transition to other artificial surfaces after 2011.
Urban green spaces (9)	141, 142	0.3	0.1	0.7	Two-thirds of green urban areas, sport and leisure facilities border either urban fabric, industrial sites, road/railway sites, or airports in the CLC 2012 inventory	Urban green spaces which bordered CLC 111–122 and 124 patches in the baseline raster are removed if in a given timestep they were not adjacent anymore
Other artificial (9)	123, 132, 133	0.2	0	0.5	Many ports, mines, and dumps were constructed in the study area since 1870	Available data is too poor to collect the year of construction. Kept constant and are not allowed to interact with other land use classes*
Croplands (10)	211–223, 241–244	33.6	8.3	5	Transition probability from/to cropland in CLC inventory is correlated with suitability to agriculture and population density.	A Bayesian Network-based model is used for land-use transitions. Cells with the highest probability of transition are added/removed until the total cropland area matches the value in the NUTS3 database
Pasture (10)	231	8.2	2.2	1.4	As above, but for pastures	As above, but for pastures
Forests (11)	311–313	31.6	0.7	0.5	Expansion of agriculture and urban areas is partially to the expense of forest land (one-third of natural land lost in the CLC inventories)	Grid cells left unoccupied by modelling other land-use types are allocated to forest rather than other natural land if historical forest statistics indicate enough additional forested area
Other vegetated natural (11)	321–324, 411–422	14.9	0.2	0.1	Those areas have negligible exposure and are not of interest for the model	Kept constant, but can transition to/from agriculture
Burnt areas (11)	334	0	0	0	Almost none of burnt areas in CLC 2012 was present in CLC 2006 or 2018	As burnt areas are transitory, areas present in the baseline raster are removed for 1870–2006 and 2018–2020.
Water bodies (1, 4)	512	2.3	0	0	1118 large reservoirs in CLC 2012 were all built since 1882; 3 new reservoirs present in CLC 2018; Zuiderzee was much reduced by land reclamation between 1924 and 1975	Reservoirs and Zuiderzee polders are added/removed from baseline raster based on year of construction, enabling/disabling those areas for habitation and asset construction
Other natural (11)	331-333, 335, 423-511, 521-3	4.9	0	0	Those areas have negligible exposure and are not of interest for the model	Kept constant and are not allowed to interact with other land use classes, except cases described in 2.4.1 and 2.4.4
